# Supplementary material for: Iteration method for predicting essential proteins based on orthology and protein-protein interaction networks
Source: BMC Syst Biol. 2012 Jul 18;6:87. doi: 10.1186/1752-0509-6-87 (PMC3472210; doi:10.1186/1752-0509-6-87)
Supplement: Additional file 2 — Proteins in top 100 ranked by ION while ignored by eight other existing centrality methods. This file provides the list of proteins in top 100 ranked by ION while ignored by eight other existing centrality methods: Degree Centrality (DC), Betweenness Centrality (BC), Closeness Centrality (CC), Subgraph Centrality (SC), Eigenvector Centrality (EC), Information Centrality (IC), Edge Clustering Coefficient Centrality (NC) and centrality based on edge clustering coefficient and pearson correlation coefficient (PeC). In column Essential, the values “1” or “0” mean the proteins are either essential or nonessential. The values in column Ortholog_counts represent the counts that the proteins have orthologs in 99 referent organisms. The columns ranging from ION to PeC represent the ranking orders of the proteins in the results of corresponding methods. [file 1752-0509-6-87-S2.xls]

## Sheet: Sheet1
Proteins in top 100 detected by ION while ignored by all of eight other existing centrality methods
id	protein	Essential	Ortholog_count	ION	DC	BC	CC	SC	EC	IC	NC	PeC
1	YJL001W	1	95	1	1277	1424	1564	1545	1545	1234	1291	3292
2	YOL010W	1	95	3	1990	1219	2739	2070	2070	2047	2236	353
3	YPL266W	1	98	4	2332	2748	2294	1853	1853	2144	1712	373
4	YER094C	1	96	7	1366	2754	1918	1073	1073	1348	443	126
5	YFR050C	1	94	8	939	1968	1653	1233	1231	936	880	237
6	YOL038W	1	97	9	1121	928	1442	1268	1268	1086	618	385
7	YNL075W	1	93	10	2645	2662	2433	2468	2467	2429	1124	247
8	YMR314W	1	95	12	850	2047	1301	963	963	806	364	200
9	YDL040C	0	93	14	2382	3260	3364	2942	2942	2556	1898	2506
10	YGR135W	0	94	16	1161	2478	1834	1133	1133	1135	517	940
11	YPR173C	0	96	19	1630	902	3395	3272	3270	1857	2164	1222
12	YLR409C	1	93	20	1582	2942	1996	1556	1556	1420	1112	207
13	YEL003W	0	91	21	3462	4221	4796	4796	4796	3925	1055	461
14	YOR157C	1	96	22	1210	1584	1709	1878	1877	1185	1174	524
15	YOR145C	1	94	23	2305	2268	2186	2373	2373	2005	1343	307
16	YDL143W	1	97	28	468	1562	453	234	234	439	2386	1713
17	YMR146C	1	95	29	1113	1717	1534	993	993	1063	434	105
18	YEL037C	0	94	30	273	260	738	487	487	288	148	5076
19	YOR259C	1	96	33	415	1033	398	275	275	379	198	239
20	YPL259C	0	97	34	193	253	220	139	139	176	944	2707
21	YKL099C	1	91	35	3709	4573	3504	2784	2784	3412	1094	258
22	YPL217C	1	90	36	2017	2874	2409	1521	1520	1749	1503	355
23	YGL011C	1	93	37	608	1195	1073	1024	1024	628	166	142
24	YOR217W	1	93	38	2683	3914	3835	2345	2345	2499	655	378
25	YHR148W	1	90	39	1711	2774	2761	2141	2141	1665	726	132
26	YML094W	0	89	40	2616	3146	4432	4400	4398	3025	653	246
27	YOR117W	1	94	41	435	1036	586	358	358	403	245	134
28	YMR309C	1	92	42	650	1286	814	929	929	617	468	125
29	YIL143C	1	93	43	1093	777	640	776	776	1080	1743	2521
30	YLR274W	1	94	44	1958	3362	2813	2627	2627	1922	600	158
31	YGR078C	0	89	46	2147	1732	2461	1986	1985	2391	982	446
32	YDR037W	1	99	47	1855	2139	1183	808	808	1807	1481	4203
33	YHR013C	0	94	48	1704	2628	1766	1722	1721	1650	1327	1264
34	YBR202W	1	92	50	1836	1991	2574	1750	1750	2075	897	346
35	YNL102W	1	91	51	1308	1172	1597	1770	1769	1319	1280	361
36	YLR197W	1	89	52	844	1907	1035	781	781	775	753	122
37	YGR054W	0	87	54	1522	1628	2481	1813	1813	1517	2309	2395
38	YGR145W	1	93	55	1266	1135	1659	1358	1357	1290	647	168
39	YGL171W	1	87	56	2466	1925	1387	2015	2015	2354	1408	362
40	YML092C	1	92	57	358	322	487	856	856	364	230	149
41	YJR070C	0	93	60	1928	1866	1857	1062	1062	1763	2216	1788
42	YOR362C	1	96	62	705	304	601	650	650	759	750	472
43	YNL112W	1	97	63	1781	2090	1850	2200	2198	1624	2297	3358
44	YPR019W	1	92	64	1130	1754	1741	1239	1238	1171	577	274
45	YMR093W	1	91	66	848	1865	616	567	567	781	774	139
46	YNL132W	1	94	68	343	741	527	470	470	308	542	141
47	YGR253C	1	93	69	1532	2302	2130	1510	1510	1487	1526	1244
48	YER117W	0	93	70	885	814	514	548	548	900	2384	3235
49	YAL035W	1	92	71	708	878	974	868	868	704	1397	721
50	YOR207C	1	97	72	1046	1952	1237	944	944	1000	770	190
51	YKL135C	0	95	75	1101	1272	1020	1050	1050	1143	690	2162
52	YPR010C	1	94	76	593	1105	760	562	562	541	1163	401
53	YFL002C	1	88	77	2450	2487	2646	1636	1633	2379	1063	233
54	YPR029C	0	93	78	1813	2160	2697	2528	2528	1839	923	2449
55	YDL190C	0	91	79	989	2032	1515	1026	1025	1101	925	1825
56	YLR058C	0	92	81	1024	1137	733	516	516	963	2123	733
57	YBL023C	1	96	82	922	559	1579	1406	1405	1065	858	293
58	YEL032W	1	91	83	1362	1888	1386	1639	1637	1462	472	162
59	YLR200W	0	87	84	1292	761	2474	2747	2747	1514	746	260
60	YPR082C	1	92	86	1627	2174	2348	1632	1630	1436	530	5067
61	YGR048W	1	87	87	1521	1805	1381	1437	1437	1541	1800	1079
62	YDR390C	1	89	89	2425	3178	3141	3637	3637	2543	1403	1866
63	YPL237W	1	95	90	1128	1896	1396	906	906	1056	624	175
64	YML069W	1	94	92	1759	1694	1871	1976	1974	1691	1672	2072
65	YKL067W	0	98	93	1569	2106	972	713	713	1391	1780	4803
66	YLR170C	0	91	94	2589	3714	3575	2727	2726	2669	650	1009
67	YIL075C	1	93	95	339	624	246	173	173	293	421	279
68	YOR310C	1	92	96	1803	3542	2552	1859	1859	1617	922	154
69	YPL211W	1	94	97	1219	1007	1340	1107	1107	1192	1200	224
70	YLR276C	1	93	99	1749	1213	2317	1782	1782	1760	1247	414
71	YDR238C	1	96	100	1072	1893	1305	937	937	1068	569	330
