# Supplementary material for: Iteration method for predicting essential proteins based on orthology and protein-protein interaction networks
Source: BMC Syst Biol. 2012 Jul 18;6:87. doi: 10.1186/1752-0509-6-87 (PMC3472210; doi:10.1186/1752-0509-6-87)
Supplement: Additional file 3 — Top 100 proteins identified by ION and eight other centrality measures. This file is composed by the lists of the top 100 proteins identified by ION and eight other centrality measures (DC, BC, CC, SC, EC, IC, NC and PeC). Furthermore, according to known complex lists, the proteins in top 100 ranked by ION, PeC, NC and DC are annotated with the index of the complexes that they belong to, but also these complexes are also annotated with their functions. [file 1752-0509-6-87-S3.xls]

## Sheet: Top100_ION
ION	Protein	Essential	ortholog_count	complexlist	Complex_1_id	Complex_1_name	GO_id	GO_term	Complex_2_id	Complex_2_name	GO_id	GO_term	Complex_3_id	Complex_3_name	GO_id	GO_term	Complex_4_id	GO_id	GO_term	Complex_5_id	GO_id	GO_term	Complex_6_id	GO_id	GO_term	Complex_7_id	GO_id	GO_term	Complex_8_id	GO_id	GO_term	Complex_9_id	GO_id	GO_term
14	YDL040C	0	93	108,	108,	NatA complex	GO:0031415	NatA complex
48	YHR013C	0	94	108,	108,
64	YPR019W	1	92	304,	304,	Mcm2-7 complex	GO:0042555	MCM complex
82	YBL023C	1	96	304,	304,
50	YBR202W	1	92	304,	304,
44	YLR274W	1	94	304,	304,
83	YEL032W	1	91	304,	304,
40	YML094W	0	89	319,	319,	prefoldin complex	GO:0016272	prefoldin complex
84	YLR200W	0	87	319,	319,
46	YGR078C	0	89	319,	319,
21	YEL003W	0	91	319,	319,
78	YPR029C	0	93	103,	103,	AP-1 adaptor complex	GO:0030121	AP-1 adaptor complex
94	YLR170C	0	91	103,	103,
34	YPL259C	0	97	103,	103,
75	YKL135C	0	95	103,	103,
6	YPR103W	1	95	19,	19,	20S proteasome	GO:0019774	proteasome core complex, beta-subunit complex
57	YML092C	1	92	19,	19,
69	YGR253C	1	93	19,	19,
16	YGR135W	0	94	19,	19,
1	YJL001W	1	95	19,	19,
62	YOR362C	1	96	19,	19,
9	YOL038W	1	97	19,	19,
12	YMR314W	1	95	19,	19,
22	YOR157C	1	96	19,	19,
8	YFR050C	1	94	19,	19,
37	YGL011C	1	93	19,	19,
32	YER012W	1	92	19,	19,
7	YER094C	1	96	19,	19,
72	YOR207C	1	97	179,	179,	DNA-directed RNA polymerase III complex	GO:0005666	DNA-directed RNA polymerase III complex
49	YOR224C	1	97	179,22,128,	179,	DNA-directed RNA polymerase III complex	GO:0005666	DNA-directed RNA polymerase III complex	22	DNA-directed RNA polymerase II complex	GO:0005665	DNA-directed RNA polymerase II, core complex	128	DNA-directed RNA polymerase I complex	GO:0005736	DNA-directed RNA polymerase I complex
15	YPR108W	1	97	370,	370,	19/22S regulator	GO:0008541	proteasome regulatory particle, lid subcomplex
41	YOR117W	1	94	370,	370,
95	YIL075C	1	93	370,	370,
5	YOR261C	1	98	370,	370,
74	YGL048C	1	95	370,	370,
33	YOR259C	1	96	370,	370,
80	YKL145W	1	89	370,	370,
58	YER021W	1	93	370,	370,
17	YFR010W	0	93	370,	370,
27	YDL147W	1	97	370,	370,
11	YDL007W	1	96	370,	370,
24	YHR027C	1	96	370,	370,
53	YHR200W	0	88	370,	370,
85	YFR052W	1	86	370,	370,
2	YFR004W	1	98	370,	370,
26	YDR427W	1	93	370,	370,
13	YDL097C	1	97	370,	370,
98	YGR232W	0	89	370,	370,
42	YMR309C	1	92	320,101,	320,	multi-eIF complex	GO:0043614	multi-eIF complex	101,	eIF3	GO:0005852	eukaryotic translation initiation factor 3 complex
29	YMR146C	1	95	320,101,	320,				101,
67	YOR361C	1	94	320,101,	320,				101,
90	YPL237W	1	95	320,157,	320,	multi-eIF complex	GO:0043614	multi-eIF complex	157,	eIF2	GO:0005850	eukaryotic translation initiation factor 2 complex
59	YPR041W	1	95	320,	320,	multi-eIF complex	GO:0043614	multi-eIF complex
20	YLR409C	1	93	388,	388,	UTP B complex	GO:0034388	Pwp2p-containing subcomplex of 90S preribosome
45	YCR057C	1	95	388,	388,
25	YLR129W	1	93	388,	388,
52	YLR197W	1	89	59,	59,	box C/D snoRNP complex	GO:0032040	small-subunit processome
96	YOR310C	1	92	59,	59,
31	YDL014W	1	96	59,	59,
87	YGR048W	1	87	120,	120,	Cdc48p complex	GO:0034098	Cdc48p-Npl4p-Ufd1p AAA ATPase complex
86	YPR082C	1	92	133,171,	133,	U5 snRNP complex	GO:0005682	snRNP U5	171,	U4/U6 x U5 tri-snRNP complex	GO:0046540	U4/U6 x U5 tri-snRNP complex
28	YDL143W	1	97	143,	143,	chaperonin-containing T-complex	GO:0005832	chaperonin-containing T-complex
38	YOR217W	1	93	170,	170,	DNA replication factor C complex (Rcf1p)	GO:0005663	DNA replication factor C complex
92	YML069W	1	94	178,	178,	FACT complex	GO:0035101	FACT complex
76	YPR010C	1	94	128,	128,		DNA-directed RNA polymerase I complex	GO:0005736		DNA-directed RNA polymerase I complex
70	YER117W	0	93	249,	249,	cytoplasmic ribosomal large subunit	GO:0022625	cytosolic large ribosomal subunit
43	YIL143C	1	93	251,331,	251,	transcription factor TFIIH complex	GO:0000442	SSL2-core TFIIH complex portion of NEF3 complex	331,	nucleotide-excision repair factor 3 complex	GO:0000442	SSL2-core TFIIH complex portion of NEF3 complex
66	YMR093W	1	91	258,	258,	UTP A complex	GO:0032040	small-subunit processome
100	YDR238C	1	96	285,	285,	COPI	GO:0030126	COPI vesicle coat
89	YDR390C	1	89	44,	44,	Uba2p/Aos1p complex	GO:0031510	SUMO activating enzyme complex
30	YEL037C	0	94	5,314,	5,	nucleotide-excision repair factor 2 complex	GO:0000111	nucleotide-excision repair factor 2 complex	314,	Png1p/Rad23p complex	GO:0000111	nucleotide-excision repair factor 2 complex
51	YNL102W	1	91	69,	69,	alpha DNA polymerase:primase complex	GO:0005658	alpha DNA polymerase:primase complex
36	YPL217C	1	90
63	YNL112W	1	97
23	YOR145C	1	94
97	YPL211W	1	94
10	YNL075W	1	93
19	YPR173C	0	96
4	YPL266W	1	98
35	YKL099C	1	91
77	YFL002C	1	88
18	YOL077C	1	97
88	YNL207W	1	97
91	YER082C	1	94
99	YLR276C	1	93
56	YGL171W	1	87
71	YAL035W	1	92
60	YJR070C	0	93
68	YNL132W	1	94
81	YLR058C	0	92
47	YDR037W	1	99
54	YGR054W	0	87
79	YDL190C	0	91
3	YOL010W	1	95
65	YJR002W	1	85
55	YGR145W	1	93
39	YHR148W	1	90
61	YBR247C	1	92
93	YKL067W	0	98
73	YCL059C	1	90

## Sheet: Top100_PeC
PeC	Protein	Essential	complexlist	Complex_1_id	Complex_1_name	GO_id	GO_term	Complex_2_id	Complex_2_name	GO_id	GO_term	Complex_3_id	Complex_3_name	GO_id	GO_term	Complex_4_id	Complex_4_name	GO_id	GO_term	Complex_5_id	Complex_5_name	GO_id	GO_term	Complex_6_id	Complex_6_name	GO_id	GO_term	Complex_7_id	Complex_7_name	GO_id	GO_term	Complex_8_id	Complex_8_name	GO_id	GO_term	Complex_9_id	Complex_9_name	GO_id	GO_term
30	YDR060W	1	365,	365,	Noc1p/Noc2p complex	GO:0030690	Noc1p-Noc2p complex
78	YOR206W	1	365,252,	365,	Noc1p/Noc2p complex	GO:0030690	Noc1p-Noc2p complex	252,	Noc2p/Noc3p complex	GO:0030691	Noc2p-Noc3p complex		Noc2p/Noc3p complex	GO:0030691	Noc2p-Noc3p complex
8	YHL004W	0	405,	405,	mitochondrial ribosomal small subunit	GO:0005763	mitochondrial small ribosomal subunit
7	YBR251W	0	405,	405,
99	YDR429C	1	101,	101,	eIF3	GO:0005852	eukaryotic translation initiation factor 3 complex
81	YBR079C	1	101,	101,	eIF3	GO:0005852	eukaryotic translation initiation factor 3 complex
66	YOR361C	1	101,320,	101,	eIF3	GO:0005852	eukaryotic translation initiation factor 3 complex	320,	multi-eIF complex	GO:0043614	multi-eIF complex
79	YPR041W	1	320,	320,	multi-eIF complex	GO:0043614	multi-eIF complex
100	YPL086C	0	152,	152,	Elongator complex	GO:0033588	Elongator holoenzyme complex
85	YLR384C	0	152,	152,
15	YPR110C	1	128,179,	128,	DNA-directed RNA polymerase I complex	GO:0005736	DNA-directed RNA polymerase I complex	179,	DNA-directed RNA polymerase III complex	GO:0005666	DNA-directed RNA polymerase III complex
94	YOR224C	1	128,179,22,	128,	DNA-directed RNA polymerase I complex	GO:0005736	DNA-directed RNA polymerase I complex	179,	DNA-directed RNA polymerase III complex	GO:0005666	DNA-directed RNA polymerase III complex	22,	DNA-directed RNA polymerase II complex	GO:0005665	DNA-directed RNA polymerase II, core complex
37	YNR003C	1	179,	179,	DNA-directed RNA polymerase III complex	GO:0005666	DNA-directed RNA polymerase III complex
73	YJL011C	1	179,	179,
52	YKL144C	1	179,	179,
29	YOR116C	1	179,	179,
71	YDL007W	1	370,	370,	19/22S regulator	GO:0008541	proteasome regulatory particle, lid subcomplex
63	YHR027C	1	370,	370,
55	YHR200W	0	370,	370,
38	YFR052W	1	370,	370,
43	YFR004W	1	370,	370,
57	YDR394W	1	370,	370,
95	YDR427W	1	370,	370,
41	YDL097C	1	370,	370,
76	YGR232W	0	370,	370,
65	YER021W	1	370,	370,
25	YPR108W	1	370,	370,
47	YKL145W	1	370,	370,
54	YOR261C	1	370,	370,
22	YDL147W	1	370,	370,
1	YCR057C	1	388,	388,	UTP B complex	GO:0034388	Pwp2p-containing subcomplex of 90S preribosome
92	YLR129W	1	388,	388,
35	YJL069C	1	388,	388,
44	YBL099W	0	130,	130,	F0/F1 ATP synthase (complex V)	GO:0000276	mitochondrial proton-transporting ATP synthase complex, coupling factor F(o)
56	YJR121W	0	130,	130,	F0/F1 ATP synthase (complex V)	GO:0000276	mitochondrial proton-transporting ATP synthase complex, coupling factor F(o)
45	YNL284C	0	131,	131,	mitochondrial ribosomal large subunit	GO:0005762	mitochondrial large ribosomal subunit
36	YGR220C	0	131,	131,
82	YBL038W	0	131,	131,
89	YCR035C	1	266,306,	266,	Nuclear exosome complex	GO:0000176	nuclear exosome (RNase complex)	306,	Cytoplasmic exosome complex	GO:0000177	cytoplasmic exosome (RNase complex)
42	YGR195W	1	266,306,	266,
34	YDR280W	1	266,306,	266,				306,
26	YGR095C	1	266,306,	266,				306,
70	YDL111C	1	266,306,	266,				306,
46	YNL232W	1	266,306,	266,				306,
64	YHR069C	1	266,306,	266,				306,
27	YOL021C	1	266,306,	266,				306,
6	YGR090W	1	308,268,	308,	UTP C complex	GO:0005956	protein kinase CK2 complex	268,	CURI complex	GO:0032545	CURI complex
21	YIL035C	0	308,280,	308,	UTP C complex	GO:0005956	protein kinase CK2 complex	280,	protein kinase CK2 complex	GO:0005956	protein kinase CK2 complex
98	YJR065C	1	15,	15,	Arp2/3 protein complex	GO:0005885	Arp2/3 protein complex
11	YHR197W	1	166,	166,	Rix1p complex	-	-
58	YPR103W	1	19,	19,	20S proteasome	GO:0019774	proteasome core complex, beta-subunit complex
24	YER012W	1	19,	19,
33	YBL007C	0	277,	277,	actin cytoskeleton-regulatory complex, Pan1p/Sla1p/End3p complex	-	-
68	YKR026C	0	403,	403,	eIF2B	GO:0005851	eukaryotic translation initiation factor 2B complex
53	YDL014W	1	59,	59,	box C/D snoRNP complex	GO:0032040	small-subunit processome
19	YBR160W	1	8,66,80,177,242,243,247,278,364,	8,	Cdc28p/Clb5p complex	GO:0000307	cyclin-dependent protein kinase holoenzyme complex	66,	Cdc28p/Clb1p complex	GO:0000307	cyclin-dependent protein kinase holoenzyme complex	80,	Cdc28p/Clb6p complex	GO:0000307	cyclin-dependent protein kinase holoenzyme complex	177	Cdc28p/Cln1p complex	GO:0000307	cyclin-dependent protein kinase holoenzyme complex	242,	Cdc28p/Clb3p complex	GO:0000307	cyclin-dependent protein kinase holoenzyme complex	243,	Cdc28p/Cln3p complex	GO:0000307	cyclin-dependent protein kinase holoenzyme complex	247,	Cdc28p/Clb4p complex	GO:0000307	cyclin-dependent protein kinase holoenzyme complex	278,	Cdc28p/Clb2p complex	GO:0000307	cyclin-dependent protein kinase holoenzyme complex	364,	Cdc28p/Clb3p complex	GO:0000307	cyclin-dependent protein kinase holoenzyme complex
48	YDR328C	1	94,111,149,398,	94,	SCF-CDC4 complex	GO:0019005	SCF ubiquitin ligase complex	111,	nuclear ubiquitin ligase complex	GO:0019005	SCF ubiquitin ligase complex	149	RAVE complex	GO:0043291	RAVE complex	398	CBF3 complex	GO:0031518	CBF3 complex
62	YPL093W	1
5	YPR016C	1
97	YOL077C	1
69	YNL207W	1
18	YER082C	1
16	YGR103W	1
10	YNL110C	1
49	YHR016C	0
87	YDL060W	1
32	YHR052W	1
80	YHR089C	1
51	YMR290C	1
88	YDR036C	0
2	YKR081C	1
86	YDL031W	1
17	YER126C	1
67	YBR142W	1
77	YER006W	1
4	YNL061W	1
96	YHR114W	0
28	YGR245C	1
83	YCL027W	0
31	YGL111W	1
20	YDL213C	0
61	YLR175W	1
60	YDR101C	0
59	YDL188C	0
72	YJR002W	1
9	YHR066W	0
74	YOR181W	1
40	YMR109W	0
75	YHR088W	1
84	YCR088W	1
14	YBR247C	1
3	YMR049C	1
93	YDR496C	0
90	YGL004C	0
50	YNL002C	1
39	YOR272W	1
91	YNL189W	1
13	YCL059C	1
12	YPL043W	1
23	YLR074C	0

## Sheet: Top100_NC
NC	Protein	Essential	complexlist	Complex_1_id	Complex_1_name	GO_id	GO_term	Complex_2_id	Complex_2_name	GO_id	GO_term	Complex_3_id	Complex_3_name	GO_id	GO_term	Complex_4_id	Complex_4_name	GO_id	GO_term	Complex_5_id	Complex_5_name	GO_id	GO_term	Complex_6_id	Complex_6_name	GO_id	GO_term	Complex_7_id	Complex_7_name	GO_id	GO_term	Complex_8_id	Complex_8_name	GO_id	GO_term	Complex_9_id	Complex_9_name	GO_id	GO_term
17	YIL035C	0	280,308,	280,	protein kinase CK2 complex	GO:0005956	protein kinase CK2 complex	308,	UTP C complex	GO:0005956	protein kinase CK2 complex
63	YOR061W	0	280,308,	280,				308,
27	YBL099W	0	130,	130,	F0/F1 ATP synthase (complex V)	GO:0000276	mitochondrial proton-transporting ATP synthase complex, coupling factor F(o)
25	YJR121W	0	130,	130,
51	YHL004W	0	405,	405,	mitochondrial ribosomal small subunit	GO:0005763	mitochondrial small ribosomal subunit
64	YBR251W	0	405,	405,
100	YKR002W	1	68,	68,	mRNA cleavage and polyadenylation specificity factor complex	GO:0005847	mRNA cleavage and polyadenylation specificity factor complex
92	YLR115W	1	68,	68,
74	YAL043C	1	68,	68,
7	YER133W	1	68,71,78,125,150,192,363,374,	68,71,78,125,150,192,363,374,	Gip1p/Glc7p complex	GO:0000164	protein phosphatase type 1 complex		mRNA cleavage and polyadenylation specificity factor complex	GO:0005847	mRNA cleavage and polyadenylation specificity factor complex		Reg2p/Glc7p complex	GO:0000164	protein phosphatase type 1 complex		Bni4p/Glc7p complex	GO:0000164	protein phosphatase type 1 complex		Reg1p/Glc7p complex	GO:0000164	protein phosphatase type 1 complex		Bud14p/Glc7p complex	GO:0000164	protein phosphatase type 1 complex		Sds22p/Glc7p complex	GO:0000164	protein phosphatase type 1 complex		Gac1p/Glc7p complex	GO:0000164	protein phosphatase type 1 complex
80	YER022W	1	85,	85,	Kornberg's mediator (SRB) complex	GO:0000119	mediator complex
70	YGR104C	0	85,	85,
97	YOL051W	0	85,	85,
85	YBR253W	1	85,	85,
96	YOL135C	1	85,	85,
78	YDL132W	1	94,111,	94,	SCF-CDC4 complex	GO:0019005	SCF ubiquitin ligase complex	111,	nuclear ubiquitin ligase complex	GO:0019005	SCF ubiquitin ligase complex
29	YDR328C	1	94,111,149,398,	94,	SCF-CDC4 complex	GO:0019005	SCF ubiquitin ligase complex	111,	nuclear ubiquitin ligase complex	GO:0019005	SCF ubiquitin ligase complex	149,	RAVE complex	GO:0043291	RAVE complex	398,	CBF3 complex	GO:0031518	CBF3 complex
40	YOL133W	1	111,	111,	nuclear ubiquitin ligase complex	GO:0019005	SCF ubiquitin ligase complex
98	YGR002C	1	274,221,	274,	NuA4 histone acetyltransferase complex	GO:0035267	NuA4 histone acetyltransferase complex	221,	Swr1p complex	GO:0000812	SWR1 complex
37	YFL039C	1	274,221,62,	274,	NuA4 histone acetyltransferase complex	GO:0035267	NuA4 histone acetyltransferase complex	221,	Swr1p complex	GO:0000812	SWR1 complex	62,	Ino80p complex	GO:0031011	INO80 complex
24	YHR099W	1	274,321,348,	274,	NuA4 histone acetyltransferase complex	GO:0035267	NuA4 histone acetyltransferase complex	321,	NuA4 histone acetyltransferase complex	GO:0000124	SAGA complex	348	SAGA complex	GO:0046695	SLIK (SAGA-like) complex
77	YMR125W	0	61,	61,	commitment complex	GO:0005685	snRNP U1
91	YFL017W-A	1	61,133,171,215,394,	61,	commitment complex	GO:0005685	snRNP U1	133,	U5 snRNP complex	GO:0005682	snRNP U5	171,	U4/U6 x U5 tri-snRNP complex	GO:0046540	U4/U6 x U5 tri-snRNP complex	215	U2 snRNP complex	GO:0005686	snRNP U2	394,	U1 snRNP complex	GO:0005685	snRNP U1
82	YLR147C	1	61,133,171,215,394,	61,
60	YJR022W	1	171,65,	171,	U4/U6 x U5 tri-snRNP complex	GO:0046540	U4/U6 x U5 tri-snRNP complex	65,	U6 snRNP complex	GO:0005688	snRNP U6
52	YPR108W	1	370,	370,	19/22S regulator	GO:0008541	proteasome regulatory particle, lid subcomplex
88	YGL048C	1	370,	370,
36	YKL145W	1	370,	370,
89	YER021W	1	370,	370,
87	YFR010W	0	370,	370,
30	YDL147W	1	370,	370,
53	YHR027C	1	370,	370,
32	YHR200W	0	370,	370,
56	YFR052W	1	370,	370,
9	YDR394W	1	370,	370,
61	YFR004W	1	370,	370,
43	YDL097C	1	370,	370,
45	YGR232W	0	370,	370,
59	YGL200C	0	113,	113,	COPII	GO:0030127	COPII vesicle coat
69	YDL126C	1	120,	120,	Cdc48p complex	GO:0034098	Cdc48p-Npl4p-Ufd1p AAA ATPase complex
20	YPR110C	1	128,179,	128,	DNA-directed RNA polymerase I complex	GO:0005736	DNA-directed RNA polymerase I complex	179,	DNA-directed RNA polymerase III complex	GO:0005666	DNA-directed RNA polymerase III complex
21	YDL029W	1	15,	15,	Arp2/3 protein complex	GO:0005885	Arp2/3 protein complex
22	YFR028C	1	175,	175,	RENT complex	GO:0030869	RENT complex
73	YMR205C	0	181,	181,	6-phosphofructokinase complex	GO:0005945	6-phosphofructokinase complex
42	YER012W	1	19,	19,	20S proteasome	GO:0019774	proteasome core complex, beta-subunit complex
16	YDR331W	1	206,	206,	GPI-anchor transamidase complex	GO:0042765	GPI-anchor transamidase complex
19	YJR045C	1	236,	236,	PAM complex	GO:0001405	presequence translocase-associated import motor
49	YPL204W	1	253,	253,	monopolin complex	GO:0033551	monopolin complex
58	YBR036C	0	256,369,	256,	Sur1p/Csg2p complex	-	-	369,	Csh1p/Csg2p complex	-	-
83	YJR010C-A	0	264,	264,	signal peptidase complex	GO:0005787	signal peptidase complex
47	YGR090W	1	268,308,	268,	UTP C complex	GO:0005956	protein kinase CK2 complex	308,	CURI complex	GO:0032545	CURI complex
1	YBL007C	0	277,	277,	actin cytoskeleton-regulatory complex, Pan1p/Sla1p/End3p complex	-	-
11	YDR388W	0	282,	282,	Rvs161p/Rvs167p complex	-	-
34	YGL137W	1	285,	285,	COPI	GO:0030126	COPI vesicle coat
68	YLR191W	0	318,	318,	peroxin docking complex	-	-
76	YDR448W	0	321,348,373,	321,	Ada2p/Gcn5p/Ada3 transcription activator complex	GO:0005671	Ada2/Gcn5/Ada3 transcription activator complex	348,	SAGA complex	GO:0000124	SAGA complex	373,	SLIK (SAGA-like) complex	GO:0046695	SLIK (SAGA-like) complex
6	YPL076W	1	361,	361,	glycosylphosphatidylinositol-N-acetylglucosaminyltransferase (GPI-GnT) complex	GO:0000506	glycosylphosphatidylinositol-N-acetylglucosaminyltransferase (GPI-GnT) complex
14	YCR057C	1	388,	388,	UTP B complex	GO:0034388	Pwp2p-containing subcomplex of 90S preribosome
2	YBR160W	1	8,66,80,177,242,243,247,278,364,	8,	Cdc28p/Clb5p complex	GO:0000307	cyclin-dependent protein kinase holoenzyme complex	66,	Cdc28p/Cln2p complex	GO:0000307	cyclin-dependent protein kinase holoenzyme complex	80,	Cdc28p/Clb1p complex	GO:0000307	cyclin-dependent protein kinase holoenzyme complex	177,	Cdc28p/Clb6p complex	GO:0000307	cyclin-dependent protein kinase holoenzyme complex	242,	Cdc28p/Cln1p complex	GO:0000307	cyclin-dependent protein kinase holoenzyme complex	243,	Cdc28p/Clb3p complex	GO:0000307	cyclin-dependent protein kinase holoenzyme complex	247,	Cdc28p/Cln3p complex	GO:0000307	cyclin-dependent protein kinase holoenzyme complex	278,	Cdc28p/Clb4p complex	GO:0000307	cyclin-dependent protein kinase holoenzyme complex	364,	Cdc28p/Clb2p complex	GO:0000307	cyclin-dependent protein kinase holoenzyme complex
44	YMR047C	1
39	YDL015C	1
31	YPR016C	1
35	YCR034W	0
57	YDR297W	0
3	YBR159W	0
48	YML064C	1
67	YGR103W	1
55	YBR110W	1
94	YNL110C	1
33	YOR119C	1
54	YKL065C	0
65	YHR016C	0
79	YEL063C	0
81	YJL020C	0
50	YJL196C	0
46	YCL018W	0
10	YLR372W	0
86	YDR036C	0
15	YKR081C	1
99	YKL129C	0
62	YPL264C	0
23	YNL061W	1
26	YHR114W	0
41	YJL117W	0
75	YLR259C	1
72	YHR066W	0
28	YGR060W	1
13	YMR109W	0
95	YHR030C	0
38	YML048W	0
66	YBR290W	0
84	YBR183W	0
18	YMR215W	0
12	YMR049C	1
5	YBR106W	1
71	YGL004C	0
4	YNL189W	1
93	YHL048W	0
8	YHR140W	0
90	YPL043W	1

## Sheet: Top100_DC
DC	Protein	Essential	degree	complexlist	Complex_1_id	Complex_1_name	GO_id	GO_term	Complex_2_id	Complex_2_name	GO_id	GO_term	Complex_3_id	Complex_3_name	GO_id	GO_term	Complex_4_id	Complex_4_name	GO_id	GO_term	Complex_5_id	Complex_5_name	GO_id	GO_term	Complex_6_id	Complex_6_name	GO_id	GO_term	Complex_7_id	Complex_7_name	GO_id	GO_term	Complex_8_id	Complex_8_name	GO_id	GO_term	Complex_9_id	Complex_9_name	GO_id	GO_term
21	YBR127C	0	113	34,330,	34,	H+-transporting ATPase, vacuolar	GO:0000221	vacuolar proton-transporting V-type ATPase, V1 domain	330,	H+-transporting ATPase, Golgi	GO:0000221	vacuolar proton-transporting V-type ATPase, V1 domain
44	YLR447C	0	95	34,330,	34,				330,
68	YJR022W	1	75	65,171,	65,	U6 snRNP complex	GO:0005688	snRNP U6	171,	U4/U6 x U5 tri-snRNP complex	GO:0046540	U4/U6 x U5 tri-snRNP complex
70	YBL026W	1	72	65,171,	65,				171,
26	YBR055C	1	106	171,	171,	U4/U6 x U5 tri-snRNP complex	GO:0046540	U4/U6 x U5 tri-snRNP complex
25	YER022W	1	109	85,	85,	Kornberg's mediator (SRB) complex	GO:0000119	mediator complex
76	YGL127C	0	71	85,	85,
87	YDL132W	1	67	94,111,	94,	SCF-CDC4 complex	GO:0019005	SCF ubiquitin ligase complex	111,	nuclear ubiquitin ligase complex	GO:0019005	SCF ubiquitin ligase complex
71	YDR328C	1	72	94,111,149,398,	94,	SCF-CDC4 complex	GO:0019005	SCF ubiquitin ligase complex	111,	nuclear ubiquitin ligase complex	GO:0019005	SCF ubiquitin ligase complex	149,	RAVE complex	GO:0043291	RAVE complex	398,	CBF3 complex	GO:0031518	CBF3 complex
30	YOL133W	1	102	111,	111,	nuclear ubiquitin ligase complex	GO:0019005	SCF ubiquitin ligase complex
24	YBL099W	0	109	130,	130,	F0/F1 ATP synthase (complex V)	GO:0000276	mitochondrial proton-transporting ATP synthase complex, coupling factor F(o)
15	YLR295C	0	125	130,	130,
13	YJR121W	0	127	130,	130,
54	YFL037W	1	84	67,	67,	Tubulins	GO:0045298	tubulin complex
61	YML085C	1	79	67,	67,
79	YLR291C	1	70	403,	403,	eIF2B	GO:0005851	eukaryotic translation initiation factor 2B complex
57	YKR026C	0	83	403,	403,
65	YPL235W	1	76	62,221,	62,	Ino80p complex	GO:0031011	INO80 complex	221,	Swr1p complex	GO:0000812	SWR1 complex
14	YFL039C	1	126	62,221,274,	62,	Ino80p complex	GO:0031011	INO80 complex	221,	NuA4 histone acetyltransferase complex	GO:0035267	NuA4 histone acetyltransferase complex	274,	Swr1p complex	GO:0000812	SWR1 complex
23	YMR106C	0	110	102,	102,	Ku complex	GO:0043564	Ku70:Ku80 complex
69	YNL030W	0	75	118,	118,	Nucleosomal protein complex	GO:0000788	nuclear nucleosome
35	YDL126C	1	98	120,	120,	Cdc48p complex	GO:0034098	Cdc48p-Npl4p-Ufd1p AAA ATPase complex
12	YPR110C	1	129	128,179,	128,	DNA-directed RNA polymerase I complex	GO:0005736	DNA-directed RNA polymerase I complex	179,	DNA-directed RNA polymerase III complex	GO:0005666	DNA-directed RNA polymerase III complex
67	YJL008C	1	75	143,	143,	chaperonin-containing T-complex	GO:0005832	chaperonin-containing T-complex
48	YDL029W	1	89	15,	15,	Arp2/3 protein complex	GO:0005885	Arp2/3 protein complex
53	YBR109C	1	84	161,	161,	SPB components	-	-
34	YLR288C	0	99	165,	165,	Rad17p/Ddc1p/Mec3p complex	-	-
36	YFR028C	1	97	175,	175,	RENT complex	GO:0030869	RENT complex
82	YMR205C	0	68	181,	181,	6-phosphofructokinase complex	GO:0005945	6-phosphofructokinase complex
94	YAR014C	0	65	192,	192,	Bud14p/Glc7p complex	GO:0000164	protein phosphatase type 1 complex
92	YGL190C	0	66	214,	214,	protein phosphatase type 2A complex (Cdc55p)	GO:0000159	protein phosphatase type 2A complex
85	YDL043C	1	67	215,281,	215,	U2 snRNP complex	GO:0005686	snRNP U2	281,	Prp9p/Prp11p/Prp21p complex(SF3a complex)	GO:0005686	snRNP U2
5	YJR045C	1	174	236,	236,	PAM complex	GO:0001405	presequence translocase-associated import motor
18	YPL204W	1	120	253,	253,	monopolin complex	GO:0033551	monopolin complex
11	YBL007C	0	139	277,	277,	actin cytoskeleton-regulatory complex, Pan1p/Sla1p/End3p complex
37	YIL035C	0	97	280,308,	280,	protein kinase CK2 complex	GO:0005956	protein kinase CK2 complex	308,	UTP C complex	GO:0005956	protein kinase CK2 complex
8	YDR388W	0	159	282,	282,	Rvs161p/Rvs167p complex	-	-
22	YGL137W	1	111	285,	285,	COPI	GO:0030126	COPI vesicle coat
99	YGL206C	0	64	297,	297,	Clathrin	GO:0030125	clathrin vesicle coat
58	YDL017W	1	81	30,	30,	Cdc7p/Dbf4p complex	GO:0031431	Dbf4-dependent protein kinase complex
38	YLR191W	0	97	318,	318,	peroxin docking complex	-	-
81	YNL244C	1	69	36,320,	36,	eIF1/eIF1A/40S complex	GO:0043614	multi-eIF complex	320,	multi-eIF complex	GO:0043614	multi-eIF complex
51	YDR394W	1	86	370,	370,	19/22S regulator	GO:0008541	proteasome regulatory particle, lid subcomplex
97	YCR057C	1	64	388,	388,	UTP B complex	GO:0034388	Pwp2p-containing subcomplex of 90S preribosome
47	YBR217W	0	91	39,	39,	Apg12p/Apg5p/Apg16 multimeric complex	-	-
29	YNL064C	0	102	399,	399,	HMC Complex	GO:0005844	polysome
95	YJL034W	1	65	43,	43,	luminal surveillance complex	GO:0034099	luminal surveillance complex
50	YDL047W	0	86	46,75,81,360,	46,	Sap190p/Sit4p complex	-	-	75,	Sap155p/Sit4p complex	-	-	81,	Tap42p/Sit4p/Rrd1p complex	-	-	360,	Sap185p/Sit4p complex	-	-
59	YMR059W	1	80	57,	57,	tRNA-intron endonuclease complex	GO:0000214	tRNA-intron endonuclease complex
28	YBR118W	0	105	6,	6,	eEF1	GO:0005853	eukaryotic translation elongation factor 1 complex
89	YIL061C	1	67	61,394,	61,	commitment complex	GO:0005685	snRNP U1	394,	U1 snRNP complex	GO:0005685	snRNP U1
16	YER133W	1	124	68,71,78,125,150,192,363,374,	68,	Gip1p/Glc7p complex	GO:0000164	protein phosphatase type 1 complex	71,	mRNA cleavage and polyadenylation specificity factor complex	GO:0005847	mRNA cleavage and polyadenylation specificity factor complex	78,	Reg2p/Glc7p complex	GO:0000164	protein phosphatase type 1 complex	125,	Bni4p/Glc7p complex	GO:0000164	protein phosphatase type 1 complex	150,	Reg1p/Glc7p complex	GO:0000164	protein phosphatase type 1 complex	192,	Bud14p/Glc7p complex	GO:0000164	protein phosphatase type 1 complex	363,	Sds22p/Glc7p complex	GO:0000164	protein phosphatase type 1 complex	374,	Gac1p/Glc7p complex	GO:0000164	protein phosphatase type 1 complex
2	YBR160W	1	229	8,66,80,177,242,243,247,278,364,	8,	Cdc28p/Clb5p complex	GO:0000307	cyclin-dependent protein kinase holoenzyme complex	66,	Cdc28p/Cln2p complex	GO:0000307	cyclin-dependent protein kinase holoenzyme complex	80,	Cdc28p/Clb1p complex	GO:0000307	cyclin-dependent protein kinase holoenzyme complex	177,	Cdc28p/Clb6p complex	GO:0000307	cyclin-dependent protein kinase holoenzyme complex	242,	Cdc28p/Cln1p complex	GO:0000307	cyclin-dependent protein kinase holoenzyme complex	243,	Cdc28p/Clb3p complex	GO:0000307	cyclin-dependent protein kinase holoenzyme complex	247,	Cdc28p/Cln3p complex	GO:0000307	cyclin-dependent protein kinase holoenzyme complex	278,	Cdc28p/Clb4p complex	GO:0000307	cyclin-dependent protein kinase holoenzyme complex	364,	Cdc28p/Clb2p complex	GO:0000307	cyclin-dependent protein kinase holoenzyme complex
45	YBR017C	0	94
10	YMR047C	1	152
93	YGR218W	1	66
88	YGR254W	0	67
52	YFR024C-A	0	86
96	YCR034W	0	64
66	YPR154W	0	76
31	YBR159W	0	101
7	YML064C	1	164
20	YBR072W	0	113
43	YLR180W	0	95
73	YHR016C	0	72
46	YOL055C	0	93
42	YJL020C	0	95
72	YER118C	0	72
9	YCL018W	0	156
62	YLR372W	0	78
55	YHR135C	0	84
39	YER081W	0	96
33	YER177W	0	99
91	YER165W	1	66
41	YFR053C	0	95
60	YGR040W	0	79
4	YHR114W	0	176
19	YPR086W	1	116
84	YCL027W	0	67
77	YLR310C	1	71
98	YDL213C	0	64
74	YLR423C	0	72
83	YBL085W	0	67
75	YDR099W	0	71
6	YLR259C	1	168
90	YBR200W	1	66
78	YOR181W	1	71
32	YBR020W	0	100
64	YMR109W	0	78
40	YHR030C	0	96
17	YBR196C	1	120
86	YDL059C	0	67
1	YJR091C	0	280
56	YMR049C	1	84
63	YLR453C	0	78
27	YBR106W	1	105
100	YLR044C	0	64
49	YKL152C	1	89
3	YNL189W	1	216
80	YMR032W	1	69

## Sheet: Top100_BC
BC	p	essential
1	YJR091C	0
2	YBR160W	1
3	YNL189W	1
4	YHR114W	0
5	YMR047C	1
6	YLR295C	0
7	YER022W	1
8	YLR288C	0
9	YBL007C	0
10	YPR086W	1
11	YDR388W	0
12	YML064C	1
13	YER081W	0
14	YJR045C	1
15	YLR259C	1
16	YLR453C	0
17	YER133W	1
18	YLR447C	0
19	YPL204W	1
20	YCL018W	0
21	YFL039C	1
22	YLR191W	0
23	YBR106W	1
24	YPR110C	1
25	YJL020C	0
26	YJR121W	0
27	YER118C	0
28	YLR423C	0
29	YFR028C	1
30	YCL027W	0
31	YBR196C	1
32	YBR109C	1
33	YOL133W	1
34	YJR022W	1
35	YGL127C	0
36	YDR034C	0
37	YGL070C	0
38	YOR181W	1
39	YPR154W	0
40	YER177W	0
41	YMR106C	0
42	YGL137W	1
43	YBR055C	1
44	YGR218W	1
45	YFR024C-A	0
46	YFR053C	0
47	YDL017W	1
48	YBR017C	0
49	YDL126C	1
50	YDR318W	0
51	YIL035C	0
52	YBL026W	1
53	YBR072W	0
54	YER125W	1
55	YBR127C	0
56	YIL061C	1
57	YMR032W	1
58	YBL099W	0
59	YKL002W	0
60	YBR217W	0
61	YBR200W	1
62	YDL047W	0
63	YBR118W	0
64	YMR109W	0
65	YOL055C	0
66	YLR310C	1
67	YBR159W	0
68	YPL235W	1
69	YBL085W	0
70	YNL064C	0
71	YNL030W	0
72	YHR030C	0
73	YMR049C	1
74	YDR099W	0
75	YKL152C	1
76	YMR001C	1
77	YDR328C	1
78	YKR026C	0
79	YMR308C	1
80	YBR020W	0
81	YHR135C	0
82	YOR047C	0
83	YAR014C	0
84	YLR180W	0
85	YDL100C	0
86	YGL181W	0
87	YDL043C	1
88	YGL190C	0
89	YDL213C	0
90	YOR098C	1
91	YJL034W	1
92	YHL002W	0
93	YDL132W	1
94	YGR262C	0
95	YLR291C	1
96	YPL022W	0
97	YDL153C	1
98	YDL117W	0
99	YMR059W	1
100	YCR057C	1

## Sheet: Top100_CC
CC	p	essential
1	YJR045C	1
2	YLR259C	1
3	YJR091C	0
4	YCL018W	0
5	YNL189W	1
6	YBR160W	1
7	YBR072W	0
8	YBR196C	1
9	YBR127C	0
10	YNL064C	0
11	YFL039C	1
12	YDR388W	0
13	YFR053C	0
14	YJR121W	0
15	YFR028C	1
16	YDL126C	1
17	YBR020W	0
18	YML064C	1
19	YBR118W	0
20	YBL007C	0
21	YBL099W	0
22	YER177W	0
23	YLR180W	0
24	YPL204W	1
25	YHR114W	0
26	YOR181W	1
27	YMR205C	0
28	YOL055C	0
29	YPR110C	1
30	YPL235W	1
31	YDL029W	1
32	YFL037W	1
33	YML085C	1
34	YDR394W	1
35	YMR106C	0
36	YER133W	1
37	YJL034W	1
38	YLR044C	0
39	YMR047C	1
40	YGL137W	1
41	YLR191W	0
42	YKL152C	1
43	YER110C	0
44	YBR217W	0
45	YMR109W	0
46	YBR017C	0
47	YJL020C	0
48	YJL008C	1
49	YMR049C	1
50	YHR030C	0
51	YDR171W	0
52	YDR148C	0
53	YIL035C	0
54	YOL133W	1
55	YCL040W	0
56	YER125W	1
57	YGR240C	0
58	YLR175W	1
59	YPL140C	0
60	YGL190C	0
61	YDL047W	0
62	YNL094W	0
63	YGL206C	0
64	YGL237C	0
65	YCR088W	1
66	YDR099W	0
67	YLR288C	0
68	YGR092W	0
69	YJL138C	0
70	YLR291C	1
71	YLR295C	0
72	YGR040W	0
73	YGR254W	0
74	YKR026C	0
75	YOL139C	1
76	YGR262C	0
77	YER165W	1
78	YLR423C	0
79	YLR096W	0
80	YER022W	1
81	YMR308C	1
82	YDR386W	0
83	YMR001C	1
84	YHL007C	0
85	YKL060C	1
86	YER118C	0
87	YNL030W	0
88	YIL061C	1
89	YKL103C	0
90	YBR055C	1
91	YCL027W	0
92	YPL240C	0
93	YHR082C	1
94	YHR135C	0
95	YER043C	1
96	YDL055C	1
97	YJR077C	0
98	YPL061W	0
99	YBR109C	1
100	YMR186W	0

## Sheet: Top100_SC
SC	p	essential
1	YJR045C	1
2	YCL018W	0
3	YLR259C	1
4	YBR127C	0
5	YML064C	1
6	YBR072W	0
7	YPR110C	1
8	YJR121W	0
9	YBR020W	0
10	YMR106C	0
11	YGL137W	1
12	YDL029W	1
13	YFL039C	1
14	YDR388W	0
15	YBL099W	0
16	YBR196C	1
17	YDR394W	1
18	YNL064C	0
19	YLR180W	0
20	YDL126C	1
21	YMR205C	0
22	YFL037W	1
23	YML085C	1
24	YHR030C	0
25	YBR118W	0
26	YBR217W	0
27	YFR053C	0
28	YDL047W	0
29	YDL059C	0
30	YGR040W	0
31	YOL133W	1
32	YJL008C	1
33	YOL055C	0
34	YER133W	1
35	YNL189W	1
36	YER177W	0
37	YKL152C	1
38	YFR028C	1
39	YER171W	1
40	YDL017W	1
41	YBR017C	0
42	YKR026C	0
43	YPL204W	1
44	YBR160W	1
45	YBR055C	1
46	YHR135C	0
47	YDL200C	0
48	YPL235W	1
49	YGR092W	0
50	YLR044C	0
51	YOR212W	0
52	YOR181W	1
53	YMR049C	1
54	YGR262C	0
55	YMR059W	1
56	YER173W	0
57	YGL190C	0
58	YDR171W	0
59	YPL140C	0
60	YJL034W	1
61	YGR254W	0
62	YER179W	0
63	YPL240C	0
64	YDR142C	0
65	YJL130C	0
66	YLR291C	1
67	YDR523C	0
68	YGL206C	0
69	YJR077C	0
70	YOR351C	0
71	YCR002C	0
72	YDL043C	1
73	YGL048C	1
74	YGR240C	0
75	YDL225W	0
76	YDL055C	1
77	YPL061W	0
78	YJL173C	1
79	YDR128W	0
80	YDL145C	1
81	YNL135C	0
82	YDL229W	0
83	YCL040W	0
84	YPR111W	1
85	YJL098W	0
86	YLR175W	1
87	YML124C	0
88	YOR374W	0
89	YDR099W	0
90	YJL138C	0
91	YBR019C	0
92	YGL237C	0
93	YJL106W	0
94	YCR009C	0
95	YDL101C	0
96	YOL139C	1
97	YAL021C	0
98	YPL150W	0
99	YOL115W	0
100	YGL004C	0

## Sheet: Top100_EC
EC	p	essential
1	YJR045C	1
2	YCL018W	0
3	YLR259C	1
4	YBR127C	0
5	YML064C	1
6	YBR072W	0
7	YPR110C	1
8	YJR121W	0
9	YBR020W	0
10	YMR106C	0
11	YGL137W	1
12	YDL029W	1
13	YFL039C	1
14	YDR388W	0
15	YBL099W	0
16	YBR196C	1
17	YDR394W	1
18	YNL064C	0
19	YLR180W	0
20	YDL126C	1
21	YMR205C	0
22	YFL037W	1
23	YML085C	1
24	YHR030C	0
25	YBR118W	0
26	YBR217W	0
27	YFR053C	0
28	YDL047W	0
29	YDL059C	0
30	YGR040W	0
31	YOL133W	1
32	YJL008C	1
33	YOL055C	0
34	YER133W	1
35	YNL189W	1
36	YER177W	0
37	YKL152C	1
38	YFR028C	1
39	YER171W	1
40	YDL017W	1
41	YBR017C	0
42	YKR026C	0
43	YPL204W	1
44	YBR160W	1
45	YBR055C	1
46	YHR135C	0
47	YDL200C	0
48	YPL235W	1
49	YGR092W	0
50	YLR044C	0
51	YOR212W	0
52	YOR181W	1
53	YMR049C	1
54	YGR262C	0
55	YMR059W	1
56	YER173W	0
57	YGL190C	0
58	YDR171W	0
59	YPL140C	0
60	YJL034W	1
61	YGR254W	0
62	YER179W	0
63	YPL240C	0
64	YDR142C	0
65	YJL130C	0
66	YLR291C	1
67	YDR523C	0
68	YGL206C	0
69	YJR077C	0
70	YOR351C	0
71	YCR002C	0
72	YDL043C	1
73	YGL048C	1
74	YGR240C	0
75	YDL225W	0
76	YDL055C	1
77	YPL061W	0
78	YJL173C	1
79	YDR128W	0
80	YDL145C	1
81	YNL135C	0
82	YDL229W	0
83	YCL040W	0
84	YPR111W	1
85	YJL098W	0
86	YLR175W	1
87	YML124C	0
88	YOR374W	0
89	YDR099W	0
90	YJL138C	0
91	YBR019C	0
92	YGL237C	0
93	YJL106W	0
94	YCR009C	0
95	YDL101C	0
96	YOL139C	1
97	YAL021C	0
98	YPL150W	0
99	YOL115W	0
100	YGL004C	0

## Sheet: Top100_IC
IC	p	essential
1	YJR091C	0
2	YBR160W	1
3	YNL189W	1
4	YJR045C	1
5	YLR259C	1
6	YCL018W	0
7	YML064C	1
8	YDR388W	0
9	YHR114W	0
10	YFL039C	1
11	YPR110C	1
12	YJR121W	0
13	YBL007C	0
14	YBR196C	1
15	YMR047C	1
16	YER133W	1
17	YPL204W	1
18	YBR072W	0
19	YBR127C	0
20	YGL137W	1
21	YBL099W	0
22	YMR106C	0
23	YBR118W	0
24	YNL064C	0
25	YBR020W	0
26	YBR055C	1
27	YDL126C	1
28	YER177W	0
29	YLR180W	0
30	YFR053C	0
31	YHR030C	0
32	YIL035C	0
33	YFR028C	1
34	YOL055C	0
35	YOL133W	1
36	YBR017C	0
37	YDL029W	1
38	YKL152C	1
39	YBR217W	0
40	YLR191W	0
41	YDR394W	1
42	YPR086W	1
43	YBR159W	0
44	YBR106W	1
45	YFL037W	1
46	YLR295C	0
47	YDL047W	0
48	YJL020C	0
49	YHR135C	0
50	YML085C	1
51	YMR049C	1
52	YGR040W	0
53	YKR026C	0
54	YER022W	1
55	YJL008C	1
56	YFR024C-A	0
57	YMR059W	1
58	YPL235W	1
59	YLR447C	0
60	YMR109W	0
61	YLR288C	0
62	YOR181W	1
63	YDL017W	1
64	YNL030W	0
65	YBR109C	1
66	YLR372W	0
67	YLR291C	1
68	YMR205C	0
69	YDL059C	0
70	YGR254W	0
71	YDR099W	0
72	YGL190C	0
73	YNL244C	1
74	YHR016C	0
75	YER165W	1
76	YJL034W	1
77	YLR423C	0
78	YLR044C	0
79	YER118C	0
80	YER081W	0
81	YJR022W	1
82	YGL206C	0
83	YBL026W	1
84	YOR061W	0
85	YER171W	1
86	YPL240C	0
87	YDL043C	1
88	YDR171W	0
89	YDR328C	1
90	YDL132W	1
91	YLR310C	1
92	YBL085W	0
93	YDL213C	0
94	YNL061W	1
95	YIL061C	1
96	YOR212W	0
97	YAR014C	0
98	YPR154W	0
99	YGR262C	0
100	YLR453C	0
