# Supplementary material for: Iteration method for predicting essential proteins based on orthology and protein-protein interaction networks
Source: BMC Syst Biol. 2012 Jul 18;6:87. doi: 10.1186/1752-0509-6-87 (PMC3472210; doi:10.1186/1752-0509-6-87)
Supplement: Additional file 4 — Information about how to select reference organisms. This file provides the detailed information how to select the 10, 20, 40, 60, 80, 90 reference organisms, when we discuss the effect of the number of reference organisms on the performance of ION in section “Discussions on the orthologous score”. In column ION_10, ION_20, ION_40, ION_60, ION_80, ION_90, the values “1” denote the organism is one of 10, 20, 40, 60, 80, 90 reference organisms, respectively. [file 1752-0509-6-87-S4.xls]

## Sheet: Sheet1
id	reference organisms	ION-10	ION-20	ION-40	ION-60	ION-80	ION-90	ION-99
1	T.thermophila	1	1	1	1	1	1	1
2	P.falciparum	1	1	1	1	1	1	1
3	P.vivax	1	1	1	1	1	1	1
4	T.annulata	1	1	1	1	1	1	1
5	C.hominis	1	1	1	1	1	1	1
6	T.parva	1	1	1	1	1	1	1
7	C.parvum	1	1	1	1	1	1	1
8	L.major	1	1	1	1	1	1	1
9	T.cruzi	1	1	1	1	1	1	1
10	G.lamblia	1	1	1	1	1	1	1
11	T.vaginalis		1	1	1	1	1	1
12	A.thaliana		1	1	1	1	1	1
13	C.reinhardtii		1	1	1	1	1	1
14	O.tauri		1	1	1	1	1	1
15	C.merolae		1	1	1	1	1	1
16	D.discoideum		1	1	1	1	1	1
17	E.histolytica		1	1	1	1	1	1
18	P.sojae		1	1	1	1	1	1
19	P.ramorum		1	1	1	1	1	1
20	T.pseudonana		1	1	1	1	1	1
21	M.brevicollis			1	1	1	1	1
22	S.purpuratus			1	1	1	1	1
23	C.spI			1	1	1	1	1
24	H.robusta			1	1	1	1	1
25	L.gigantea			1	1	1	1	1
26	C.japonica			1	1	1	1	1
27	C.elegans			1	1	1	1	1
28	C.remanei			1	1	1	1	1
29	I.scapularis			1	1	1	1	1
30	D.pulex			1	1	1	1	1
31	C.briggsae			1	1	1	1	1
32	P.pacificus			1	1	1	1	1
33	C.brenneri			1	1	1	1	1
34	B.malayi			1	1	1	1	1
35	S.mansoni			1	1	1	1	1
36	N.vectensis			1	1	1	1	1
37	P.trichocarpa			1	1	1	1	1
38	O.sativa			1	1	1	1	1
39	P.patens			1	1	1	1	1
40	S.bicolor			1	1	1	1	1
41	A.mellifera				1	1	1	1
42	A.pisum				1	1	1	1
43	P.humanus				1	1	1	1
44	D.melanogaster				1	1	1	1
45	D.grimshawi				1	1	1	1
46	A.aegypti				1	1	1	1
47	T.castaneum				1	1	1	1
48	D.pseudoobscura				1	1	1	1
49	N.vitripennis				1	1	1	1
50	C.pipiens				1	1	1	1
51	D.ananassae				1	1	1	1
52	D.willistoni				1	1	1	1
53	D.mojavensis				1	1	1	1
54	D.virilis				1	1	1	1
55	A.gambiae				1	1	1	1
56	B.mori				1	1	1	1
57	B.floridae				1	1	1	1
58	C.savignyi				1	1	1	1
59	C.intestinalis				1	1	1	1
60	T.adhaerens				1	1	1	1
61	M.musculus					1	1	1
62	B.taurus					1	1	1
63	M.domestica					1	1	1
64	C.porcellus					1	1	1
65	R.norvegicus					1	1	1
66	C.familiaris					1	1	1
67	E.caballus					1	1	1
68	M.mulatta					1	1	1
69	H.sapiens					1	1	1
70	P.troglodytes					1	1	1
71	P.pygmaeus					1	1	1
72	G.gallus					1	1	1
73	T.rubripes					1	1	1
74	T.nigroviridis					1	1	1
75	X.tropicalis					1	1	1
76	O.latipes					1	1	1
77	G.aculeatus					1	1	1
78	D.rerio					1	1	1
79	O.anatinus					1	1	1
80	B.dendrobatidis					1	1	1
81	N.crassa						1	1
82	S.sclerotiorum						1	1
83	M.grisea						1	1
84	C.immitis						1	1
85	C.neoformans						1	1
86	R.oryzae						1	1
87	C.cinereus						1	1
88	S.pombe						1	1
89	P.graminis						1	1
90	U.maydis						1	1
91	C.glabrata							1
92	K.lactis							1
93	D.hansenii							1
94	C.albicans							1
95	Y.lipolytica							1
96	F.graminearum							1
97	A.fumigatus							1
98	S.nodorum							1
99	E.coliK12							1
